# Supplementary material for: The role of objectively recorded smartphone usage and personality traits in sleep quality
Source: PeerJ Comput Sci. 2023 Mar 27;9:e1261. doi: 10.7717/peerj-cs.1261 (PMC10280441; doi:10.7717/peerj-cs.1261)
Supplement: Supplemental Information 1 [file peerj-cs-09-1261-s001.zip]

Archive with 2 entries (2 files):
- eSleep Dataset - V18 to submit.csv
- Variable explanation.docx
