# Supplementary material for: The role of objectively recorded smartphone usage and personality traits in sleep quality
Source: PeerJ Comput Sci. 2023 Mar 27;9:e1261. doi: 10.7717/peerj-cs.1261 (PMC10280441; doi:10.7717/peerj-cs.1261)
Supplement: Supplemental Information 1 [file peerj-cs-09-1261-s001.zip › eSleep Dataset - V18 to submit.csv]

Age	Age_Coded_Bin	Gender	Gender_Coded	Country	Extraversion	Agreeableness	Conscientiousness	Neuroticism	Openness	UsageOfAppsAvg	SDur	SDurC	SDist	SDist_SQRT	SDistC	SleepingTimeAverageWeekly	SleepingTimeWeeklyCategory	STime	WakeupTimeWeeklyAverage	WakeupTimeWeeklyCategory	WTime
15 - 24	0	Female	2	United States	3	7	4	10	8	866.64	384.62	1	33.68	5.8	1	12:36:17 AM	Poor Sleep Time	4	7:01:00 AM	Regular Wakeup	2
15 - 24	0	Male	1	India	4	4	3	10	6	931.27	299.41	1	10.38	3.22	1	12:36:26 AM	Poor Sleep Time	4	5:35:43 AM	Early Wakup	1
15 - 24	0	Female	2	France	5	3	4	4	10	819.08	468.76	2	7.83	2.8	1	1:38:26 AM	Poor Sleep Time	4	9:27:26 AM	Poor Wakeup	4
15 - 24	0	Male	1	United States	4	5	9	4	9	570.05	401.44	1	0	0	0	2:33:34 AM	Poor Sleep Time	4	9:14:51 AM	Poor Wakeup	4
25 - 34	1	Female	2	United States	4	7	6	9	6	663.99	393.43	1	16.1	4.01	1	11:52:17 PM	Delayed Sleep	3	6:26:00 AM	Early Wakup	1
15 - 24	0	Female	2	India	6	2	3	6	7	640.91	319.32	1	3.29	1.81	1	3:46:00 AM	Poor Sleep Time	4	9:05:00 AM	Poor Wakeup	4
25 - 34	1	Male	1	United Kingdom	3	4	5	8	7	800.79	306.93	1	3.11	1.76	1	12:52:26 AM	Poor Sleep Time	4	5:59:34 AM	Early Wakup	1
25 - 34	1	Female	2	Brazil	6	3	4	7	7	594.79	431.38	2	22	4.69	1	12:28:26 AM	Poor Sleep Time	4	7:39:34 AM	Regular Wakeup	2
15 - 24	0	Other		Netherlands	6	8	4	10	8	555.31	405.36	1	18.29	4.28	1	12:59:17 AM	Poor Sleep Time	4	7:44:34 AM	Regular Wakeup	2
15 - 24	0	Male	1	India	6	6	3	8	7	613.16	384.51	1	15.89	3.99	1	12:09:17 AM	Poor Sleep Time	4	6:34:00 AM	Early Wakup	1
15 - 24	0	Female	2	India	6	7	5	6	10	759.93	444.03	2	19.31	4.39	1	1:37:26 AM	Poor Sleep Time	4	9:01:34 AM	Poor Wakeup	4
25 - 34	1	Female	2	United States	6	4	6	9	6	507.34	385.13	1	6.72	2.59	1	11:02:34 PM	Delayed Sleep	3	5:27:51 AM	Early Wakup	1
15 - 24	0	Female	2	United States	3	6	3	9	4	648.4	416.24	1	4.59	2.14	1	2:31:00 AM	Poor Sleep Time	4	9:27:26 AM	Poor Wakeup	4
15 - 24	0	Other		France	2	5	2	8	6	652.4	562.78	3	9.15	3.02	1	12:18:00 AM	Poor Sleep Time	4	9:40:51 AM	Poor Wakeup	4
25 - 34	1	Male	1	Brazil	6	6	4	9	10	478.39	296.67	1	0	0	0	3:02:17 AM	Poor Sleep Time	4	9:01:34 AM	Poor Wakeup	4
25 - 34	1	Female	2	United States	6	10	9	8	6	592.41	485.85	2	4.71	2.17	1	11:18:51 PM	Delayed Sleep	3	7:24:43 AM	Regular Wakeup	2
35 - 44	1	Female	2	United States	9	9	6	4	7	510.95	337.23	1	23.62	4.86	1	1:43:26 AM	Poor Sleep Time	4	7:20:34 AM	Regular Wakeup	2
25 - 34	1	Female	2	Canada	5	7	4	9	5	513.91	372.7	1	19.7	4.44	1	3:04:43 AM	Poor Sleep Time	4	9:17:26 AM	Poor Wakeup	4
15 - 24	0	Male	1	India	7	9	6	5	7	561.46	391	1	2.36	1.54	1	12:53:09 AM	Poor Sleep Time	4	7:24:17 AM	Regular Wakeup	2
25 - 34	1	Female	2	United States	8	4	6	9	10	496.83	413.92	1	14.4	3.79	1	12:17:43 AM	Poor Sleep Time	4	7:11:43 AM	Regular Wakeup	2
15 - 24	0	Male	1	India	8	10	5	6	6	461.34	417.04	1	18.1	4.25	1	12:45:00 AM	Poor Sleep Time	4	7:42:09 AM	Regular Wakeup	2
15 - 24	0	Female	2	Sweden	4	8	6	8	10	514.7	524.11	2	3.7	1.92	1	11:06:26 PM	Delayed Sleep	3	7:50:26 AM	Regular Wakeup	2
45 - 54	1	Female	2	United States	6	10	6	8	9	563.47	296.82	1	5.23	2.29	1	1:00:43 AM	Poor Sleep Time	4	5:57:26 AM	Early Wakup	1
25 - 34	1	Female	2	United States	7	7	9	4	9	518.4	376.69	1	4.63	2.15	1	12:16:26 AM	Poor Sleep Time	4	6:32:51 AM	Early Wakup	1
15 - 24	0	Male	1	India	6	7	6	5	8	555.6	344.36	1	17.01	4.12	1	12:39:17 AM	Poor Sleep Time	4	6:23:26 AM	Early Wakup	1
15 - 24	0	Female	2	Netherlands	5	8	8	5	10	558.27	492.03	2	5.61	2.37	1	1:31:43 AM	Poor Sleep Time	4	9:44:00 AM	Poor Wakeup	4
25 - 34	1	Female	2	Brazil	6	8	5	6	7	564.29	389.95	1	7.58	2.75	1	2:38:17 AM	Poor Sleep Time	4	9:08:26 AM	Poor Wakeup	4
35 - 44	1	Female	2	United States	5	9	3	7	8	503.58	465.87	2	5.87	2.42	1	12:04:43 AM	Poor Sleep Time	4	7:50:51 AM	Regular Wakeup	2
35 - 44	1	Female	2	United Kingdom	3	8	6	9	10	507.1	416.1	1	16.39	4.05	1	12:08:26 AM	Poor Sleep Time	4	7:04:43 AM	Regular Wakeup	2
15 - 24	0	Female	2	Germany	4	8	7	3	9	492.55	491.45	2	0	0	0	11:30:51 PM	Delayed Sleep	3	7:42:09 AM	Regular Wakeup	2
25 - 34	1	Female	2	Australia	3	7	5	8	5	490.79	499.12	2	6.26	2.5	1	12:22:26 AM	Poor Sleep Time	4	8:41:43 AM	Delayed Wakeup	3
15 - 24	0	Female	2	France	5	7	4	8	9	473.16	411.92	1	0	0	0	3:09:00 AM	Poor Sleep Time	4	10:00:51 AM	Poor Wakeup	4
35 - 44	1	Female	2	Brazil	6	5	4	9	7	490.46	363.03	1	1.47	1.21	1	12:21:43 AM	Poor Sleep Time	4	6:25:09 AM	Early Wakup	1
35 - 44	1	Female	2	United Kingdom	6	8	8	8	7	436.88	490.21	2	9.38	3.06	1	11:20:43 PM	Delayed Sleep	3	7:31:09 AM	Regular Wakeup	2
15 - 24	0	Male	1	United States	3	8	6	4	4	457.2	469.47	2	0.02	0.14	1	12:02:26 AM	Poor Sleep Time	4	7:52:26 AM	Regular Wakeup	2
15 - 24	0	Male	1	United States	4	5	8	6	6	504.38	468.63	2	17.88	4.23	1	1:45:00 AM	Poor Sleep Time	4	9:33:43 AM	Poor Wakeup	4
25 - 34	1	Male	1	India	6	6	6	3	6	462.12	333.75	1	15.9	3.99	1	12:52:43 AM	Poor Sleep Time	4	6:26:34 AM	Early Wakup	1
15 - 24	0	Female	2	India	6	6	5	6	8	473.75	430.89	2	0.17	0.41	1	3:26:43 AM	Poor Sleep Time	4	10:37:34 AM	Poor Wakeup	4
15 - 24	0	Other		Germany	8	9	2	6	7	421.64	500.8	2	31.89	5.65	1	1:06:00 AM	Poor Sleep Time	4	9:27:00 AM	Poor Wakeup	4
25 - 34	1	Male	1	Canada	8	6	5	9	10	461.16	411.85	1	1.41	1.19	1	12:34:26 AM	Poor Sleep Time	4	7:26:26 AM	Regular Wakeup	2
15 - 24	0	Male	1	Sweden	3	5	5	10	8	444.52	471.71	2	18.16	4.26	1	1:00:26 AM	Poor Sleep Time	4	8:52:09 AM	Delayed Wakeup	3
25 - 34	1	Female	2	United States	6	9	8	7	8	391.41	543.79	3	13.19	3.63	1	12:26:00 AM	Poor Sleep Time	4	9:29:43 AM	Poor Wakeup	4
15 - 24	0	Male	1	Germany	5	6	5	7	8	477.02	553.36	3	15.92	3.99	1	11:56:17 PM	Delayed Sleep	3	9:09:43 AM	Poor Wakeup	4
15 - 24	0	Female	2	Netherlands	7	7	8	10	10	298.42	546.24	3	2.03	1.42	1	11:10:00 PM	Delayed Sleep	3	8:16:34 AM	Delayed Wakeup	3
25 - 34	1	Male	1	United States	8	5	5	6	10	494.32	448.65	2	0	0	0	10:26:26 PM	Regular Sleep	2	5:55:00 AM	Early Wakup	1
35 - 44	1	Female	2	Canada	4	6	5	9	3	445.48	537.39	2	13.25	3.64	1	11:28:09 PM	Delayed Sleep	3	8:14:09 AM	Delayed Wakeup	3
15 - 24	0	Female	2	France	4	8	6	9	9	400.38	484.73	2	11.53	3.4	1	12:43:26 AM	Poor Sleep Time	4	8:48:17 AM	Delayed Wakeup	3
25 - 34	1	Male	1	India	9	8	5	9	6	383.46	386.09	1	7.1	2.66	1	2:23:51 AM	Poor Sleep Time	4	8:49:51 AM	Delayed Wakeup	3
15 - 24	0	Female	2	India	3	7	3	9	10	326.14	399.28	1	0	0	0	10:42:51 PM	Regular Sleep	2	10:05:17 AM	Poor Wakeup	4
15 - 24	0	Female	2	Netherlands	4	7	7	9	9	451.88	376.85	1	4.49	2.12	1	12:33:00 AM	Poor Sleep Time	4	7:59:51 AM	Regular Wakeup	2
15 - 24	0	Male	1	India	2	5	3	5	6	422.71	355.94	1	2.92	1.71	1	3:04:17 AM	Poor Sleep Time	4	9:00:17 AM	Poor Wakeup	4
15 - 24	0	Male	1	India	7	7	5	8	9	393.24	487.8	2	10.8	3.29	1	11:42:17 PM	Delayed Sleep	3	7:50:17 AM	Regular Wakeup	2
35 - 44	1	Female	2	United States	7	9	10	10	10	402.37	501.99	2	0	0	0	10:11:43 PM	Regular Sleep	2	6:33:34 AM	Early Wakup	1
45 - 54	1	Male	1	Brazil	3	6	6	6	8	433.69	403.88	1	3.46	1.86	1	12:39:09 AM	Poor Sleep Time	4	7:23:17 AM	Regular Wakeup	2
15 - 24	0	Male	1	India	7	9	7	3	9	321.13	549.07	3	5.31	2.3	1	11:57:09 PM	Delayed Sleep	3	9:06:34 AM	Poor Wakeup	4
15 - 24	0	Rather not say		France	6	6	7	3	10	388.47	524.43	2	7.89	2.81	1	1:02:17 AM	Poor Sleep Time	4	9:47:09 AM	Poor Wakeup	4
15 - 24	0	Female	2	Australia	6	6	4	7	6	398.57	466.59	2	0	0	0	10:03:17 PM	Regular Sleep	2	5:49:51 AM	Early Wakup	1
15 - 24	0	Female	2	Germany	4	8	3	7	5	391.28	410.03	1	5.94	2.44	1	3:07:51 AM	Poor Sleep Time	4	9:57:43 AM	Poor Wakeup	4
15 - 24	0	Male	1	France	8	8	5	4	9	388.06	422.48	2	17.62	4.2	1	1:28:51 AM	Poor Sleep Time	4	8:31:26 AM	Delayed Wakeup	3
35 - 44	1	Male	1	Canada	3	10	7	7	3	385.33	425.54	2	18.03	4.25	1	12:53:43 AM	Poor Sleep Time	4	7:59:09 AM	Regular Wakeup	2
15 - 24	0	Male	1	France	4	6	6	10	5	377.39	447.51	2	3.34	1.83	1	1:29:34 AM	Poor Sleep Time	4	8:57:26 AM	Delayed Wakeup	3
15 - 24	0	Female	2	United States	5	8	6	6	10	357.04	437.17	2	11.06	3.33	1	12:12:43 AM	Poor Sleep Time	4	7:30:09 AM	Regular Wakeup	2
15 - 24	0	Male	1	India	6	7	6	7	10	376.36	430.09	2	5.06	2.25	1	1:04:43 AM	Poor Sleep Time	4	8:15:00 AM	Delayed Wakeup	3
35 - 44	1	Female	2	United States	8	4	9	7	10	399.91	441.09	2	6.79	2.61	1	2:47:34 AM	Poor Sleep Time	4	10:09:00 AM	Poor Wakeup	4
15 - 24	0	Female	2	United States	5	7	4	7	9	376.2	404.94	1	14.7	3.83	1	1:17:43 AM	Poor Sleep Time	4	8:03:09 AM	Delayed Wakeup	3
15 - 24	0	Female	2	Brazil	5	7	7	8	8	391.31	489.46	2	5.74	2.4	1	12:01:43 AM	Poor Sleep Time	4	8:11:17 AM	Delayed Wakeup	3
15 - 24	0	Female	2	Brazil	3	9	5	4	10	350.75	456.1	2	8.23	2.87	1	12:23:26 AM	Poor Sleep Time	4	7:59:26 AM	Regular Wakeup	2
25 - 34	1	Male	1	United States	6	7	7	6	6	355.66	537.09	2	19.24	4.39	1	11:36:17 PM	Delayed Sleep	3	8:33:43 AM	Delayed Wakeup	3
25 - 34	1	Female	2	United States	6	5	7	8	10	412.62	513.08	2	10.87	3.3	1	11:47:17 PM	Delayed Sleep	3	8:20:26 AM	Delayed Wakeup	3
15 - 24	0	Female	2	Brazil	3	6	5	7	8	369.63	488.59	2	6.32	2.51	1	12:22:17 AM	Poor Sleep Time	4	8:31:09 AM	Delayed Wakeup	3
15 - 24	0	Male	1	United States	4	3	6	6	8	394.87	429.27	2	0.08	0.28	0	12:31:43 AM	Poor Sleep Time	4	7:40:51 AM	Regular Wakeup	2
35 - 44	1	Female	2	Germany	7	5	7	9	8	363.63	335.7	1	0.05	0.22	1	2:14:51 AM	Poor Sleep Time	4	7:51:09 AM	Regular Wakeup	2
15 - 24	0	Female	2	United States	7	8	6	9	10	301.43	450.21	2	4.83	2.2	1	11:24:34 PM	Delayed Sleep	3	6:55:00 AM	Early Wakup	1
15 - 24	0	Female	2	United States	8	7	5	9	9	348.77	413.07	1	0.36	0.6	1	12:34:17 AM	Poor Sleep Time	4	7:28:00 AM	Regular Wakeup	2
15 - 24	0	Male	1	France	8	5	6	6	6	357.27	418.05	1	6.88	2.62	1	1:56:09 AM	Poor Sleep Time	4	8:54:00 AM	Delayed Wakeup	3
25 - 34	1	Female	2	Germany	10	9	6	10	7	322.41	453.45	2	1.68	1.3	1	11:22:17 PM	Delayed Sleep	3	6:55:51 AM	Early Wakup	1
25 - 34	1	Female	2	United States	6	9	5	8	9	328.15	507.36	2	6.73	2.59	1	11:05:00 PM	Delayed Sleep	3	7:32:34 AM	Regular Wakeup	2
15 - 24	0	Female	2	Brazil	9	9	10	5	7	424.81	562.67	3	0	0	0	11:13:26 PM	Delayed Sleep	3	8:36:09 AM	Delayed Wakeup	3
15 - 24	0	Female	2	India	6	5	3	6	6	280.6	389.8	1	13.88	3.73	1	12:59:51 AM	Poor Sleep Time	4	7:29:34 AM	Regular Wakeup	2
35 - 44	1	Female	2	United States	10	6	6	9	10	343.7	468.39	2	0	0	0	10:43:26 PM	Regular Sleep	2	6:31:51 AM	Early Wakup	1
15 - 24	0	Female	2	United States	8	7	6	8	6	236.32	322.05	1	4.07	2.02	1	2:01:51 AM	Poor Sleep Time	4	7:24:09 AM	Regular Wakeup	2
25 - 34	1			United States	6	7	9	8	10	319.91	444.68	2	1.46	1.21	1	12:18:43 AM	Poor Sleep Time	4	7:44:00 AM	Regular Wakeup	2
15 - 24	0			Germany	6	9	5	7	8	387.01	508.17	2	4.16	2.04	1	11:36:34 PM	Delayed Sleep	3	7:57:51 AM	Regular Wakeup	2
25 - 34	1	Female	2	United States	4	7	7	10	9	372.1	509.2	2	0.5	0.71	1	11:43:17 PM	Delayed Sleep	3	8:12:26 AM	Delayed Wakeup	3
15 - 24	0	Female	2	India	6	9	5	7	9	338.57	444.5	2	21.54	4.64	1	12:50:17 AM	Poor Sleep Time	4	8:06:34 AM	Delayed Wakeup	3
35 - 44	1	Male	1	United States	10	8	6	8	6	351.47	470.44	2	3.25	1.8	1	9:43:26 PM	Early Sleep	1	5:34:00 AM	Early Wakup	1
35 - 44	1	Female	2	United States	5	6	7	6	8	333.7	449.24	2	18.41	4.29	1	11:53:17 PM	Delayed Sleep	3	7:22:34 AM	Regular Wakeup	2
35 - 44	1	Female	2	United States	3	5	6	7	9	372.84	558.45	3	2.57	1.6	1	11:29:43 PM	Delayed Sleep	3	8:48:00 AM	Delayed Wakeup	3
15 - 24	0	Male	1	France	2	8	4	6	10	341.12	503.79	2	0	0	0	10:54:17 PM	Regular Sleep	2	7:18:00 AM	Regular Wakeup	2
15 - 24	0	Female	2	United States	4	10	8	7	10	370.63	377.73	1	3.3	1.82	1	2:08:43 AM	Poor Sleep Time	4	8:26:17 AM	Delayed Wakeup	3
25 - 34	1	Female	2	Netherlands	7	8	5	4	9	333.96	507.29	2	6.84	2.62	1	10:35:43 PM	Regular Sleep	2	7:03:09 AM	Regular Wakeup	2
15 - 24	0	Female	2	India	7	8	5	8	9	311.17	311.7	1	10.38	3.22	1	2:13:51 AM	Poor Sleep Time	4	7:25:26 AM	Regular Wakeup	2
15 - 24	0	Female	2	France	3	8	4	5	5	328.47	404.34	1	2.59	1.61	1	12:06:09 AM	Poor Sleep Time	4	6:50:43 AM	Early Wakup	1
25 - 34	1	Female	2	United States	3	7	6	9	4	314.87	422.79	2	11.68	3.42	1	12:27:26 AM	Poor Sleep Time	4	7:30:26 AM	Regular Wakeup	2
15 - 24	0	Female	2	United Kingdom	5	5	7	6	5	320.16	460.39	2	9.14	3.02	1	12:46:17 AM	Poor Sleep Time	4	8:26:51 AM	Delayed Wakeup	3
15 - 24	0	Female	2	United States	5	6	5	5	6	327.3	536.31	2	6.11	2.47	1	11:19:51 PM	Delayed Sleep	3	8:16:26 AM	Delayed Wakeup	3
25 - 34	1	Female	2	France	5	5	6	2	3	337.89	443.15	2	0	0	0	11:54:17 PM	Delayed Sleep	3	7:17:34 AM	Regular Wakeup	2
15 - 24	0	Male	1	United States	3	6	5	8	8	253.54	541.59	3	11.07	3.33	1	12:00:09 AM	Poor Sleep Time	4	9:02:00 AM	Poor Wakeup	4
Rather not say		Female	2	United Kingdom	7	8	6	10	7	299.65	625.66	3	0	0	0	9:13:43 PM	Early Sleep	1	7:39:17 AM	Regular Wakeup	2
25 - 34	1	Female	2	Brazil	9	5	6	10	6	592.81	247.19	1	10.51	3.24	1	2:34:51 AM	Poor Sleep Time	4	6:41:51 AM	Early Wakup	1
15 - 24	0	Female	2	United States	8	8	2	10	8	349.04	535.54	2	11.86	3.44	1	11:20:43 PM	Delayed Sleep	3	8:16:17 AM	Delayed Wakeup	3
25 - 34	1	Female	2	France	6	10	4	2	5	245.69	349.59	1	8.34	2.89	1	1:01:17 AM	Poor Sleep Time	4	9:34:09 AM	Poor Wakeup	4
15 - 24	0	Male	1	Netherlands	3	6	3	10	6	423.39	384.31	1	8.95	2.99	1	1:51:34 AM	Poor Sleep Time	4	8:15:51 AM	Delayed Wakeup	3
25 - 34	1	Male	1	India	2	9	5	6	5	325.78	375.91	1	12.91	3.59	1	2:23:00 AM	Poor Sleep Time	4	8:13:34 AM	Delayed Wakeup	3
15 - 24	0	Female	2	United States	3	5	8	8	10	311.07	490.84	2	1.84	1.36	1	10:41:09 PM	Regular Sleep	2	6:52:09 AM	Early Wakup	1
15 - 24	0	Female	2	United Kingdom	2	5	6	10	9	304.94	528.26	2	0	0	0	11:36:43 PM	Delayed Sleep	3	8:25:00 AM	Delayed Wakeup	3
15 - 24	0	Male	1	United States	4	7	6	8	5	339.33	435.45	2	20.6	4.54	1	12:58:43 AM	Poor Sleep Time	4	8:14:17 AM	Delayed Wakeup	3
15 - 24	0	Female	2	United States	4	9	3	7	10	303.42	478.43	2	1.88	1.37	1	11:39:00 PM	Delayed Sleep	3	7:37:34 AM	Regular Wakeup	2
15 - 24	0	Female	2	India	6	6	3	7	9	195.39	403.65	1	0.71	0.84	1	2:30:43 AM	Poor Sleep Time	4	9:14:26 AM	Poor Wakeup	4
				Canada	6	10	5	10	9	332.14	456.75	2	0.41	0.64	1	12:22:17 AM	Poor Sleep Time	4	7:59:26 AM	Regular Wakeup	2
15 - 24	0	Female	2	United States	8	9	10	10	9	458.17	456.45	2	32.55	5.71	1	12:18:34 AM	Poor Sleep Time	4	7:55:09 AM	Regular Wakeup	2
15 - 24	0	Male	1	United States	10	8	9	3	9	324.03	431.7	2	5.03	2.24	1	12:26:17 AM	Poor Sleep Time	4	7:38:17 AM	Regular Wakeup	2
15 - 24	0	Female	2	Canada	10	10	6	2	8	270.24	369.59	1	0.95	0.97	1	1:15:00 AM	Poor Sleep Time	4	7:24:26 AM	Regular Wakeup	2
15 - 24	0	Female	2	Sweden	8	7	7	3	7	274.57	550.51	3	0	0	0	9:58:43 PM	Early Sleep	1	7:09:00 AM	Regular Wakeup	2
25 - 34	1	Male	1	United States	6	6	6	8	5	319.98	387.09	1	1.76	1.33	1	10:54:17 PM	Regular Sleep	2	5:21:51 AM	Early Wakup	1
35 - 44	1	Female	2	France	5	5	10	9	10	318.99	435.72	2	0.29	0.54	1	11:36:34 PM	Delayed Sleep	3	6:52:34 AM	Early Wakup	1
15 - 24	0	Female	2	Brazil	4	8	4	8	5	282.49	480.48	2	2.78	1.67	1	11:40:51 PM	Delayed Sleep	3	7:41:43 AM	Regular Wakeup	2
25 - 34	1	Female	2	United Kingdom	4	6	10	3	10	320.93	455.53	2	2.77	1.66	1	11:39:26 PM	Delayed Sleep	3	7:15:09 AM	Regular Wakeup	2
25 - 34	1	Male	1	United States	7	9	9	3	6	334.63	467.64	2	9.8	3.13	1	12:56:09 AM	Poor Sleep Time	4	8:44:00 AM	Delayed Wakeup	3
25 - 34	1	Female	2	United States	5	6	5	9	7	286.51	502.75	2	4.41	2.1	1	11:42:51 PM	Delayed Sleep	3	8:05:51 AM	Delayed Wakeup	3
25 - 34	1	Female	2	Netherlands	10	8	6	8	6	344	494.74	2	13.72	3.7	1	11:52:43 PM	Delayed Sleep	3	8:07:43 AM	Delayed Wakeup	3
25 - 34	1	Male	1	United Kingdom	9	4	5	6	9	281.82	346.46	1	4.26	2.06	1	12:34:17 AM	Poor Sleep Time	4	6:20:43 AM	Early Wakup	1
15 - 24	0	Other		United States	3	8	5	10	10	297.31	462.09	2	31	5.57	1	12:00:43 AM	Poor Sleep Time	4	7:43:00 AM	Regular Wakeup	2
25 - 34	1	Female	2	Australia	8	4	4	6	5	277.94	501.13	2	0.31	0.56	1	11:47:51 PM	Delayed Sleep	3	8:09:09 AM	Delayed Wakeup	3
15 - 24	0	Male	1	India	8	6	10	3	9	483.89	434.96	2	1	1	1	12:22:43 AM	Poor Sleep Time	4	7:37:34 AM	Regular Wakeup	2
15 - 24	0	Male	1	United States	6	7	5	7	6	290.39	393.1	1	2.31	1.52	1	2:41:26 AM	Poor Sleep Time	4	9:14:51 AM	Poor Wakeup	4
15 - 24	0	Female	2	United Kingdom	8	7	3	10	8	311.62	463.99	2	0.87	0.93	1	2:06:17 AM	Poor Sleep Time	4	9:50:00 AM	Poor Wakeup	4
25 - 34	1			India	2	9	3	6	6	303.56	297.08	1	2.45	1.57	1	3:25:34 AM	Poor Sleep Time	4	8:22:43 AM	Delayed Wakeup	3
25 - 34	1	Female	2	Canada	9	6	8	3	7	305.99	538.26	2	6.73	2.59	1	11:52:17 PM	Delayed Sleep	3	8:50:51 AM	Delayed Wakeup	3
15 - 24	0	Female	2	Germany	7	2	8	10	7	312.01	484.69	2	0	0	0	9:50:34 PM	Early Sleep	1	5:55:26 AM	Early Wakup	1
25 - 34	1	Male	1	Canada	6	9	8	3	8	285.22	494.12	2	1.43	1.2	1	11:34:26 PM	Delayed Sleep	3	7:48:43 AM	Regular Wakeup	2
25 - 34	1	Female	2	United Kingdom	10	8	7	7	10	387.02	425.35	2	0	0	0	10:52:09 PM	Regular Sleep	2	5:57:09 AM	Early Wakup	1
15 - 24	0	Male	1	India	5	7	4	6	7	243.73	443.96	2	0.14	0.37	1	10:20:51 PM	Regular Sleep	2	5:44:51 AM	Early Wakup	1
15 - 24	0	Female	2	United States	10	7	8	10	10	233.5	453.59	2	5.63	2.37	1	11:14:00 PM	Delayed Sleep	3	6:47:51 AM	Early Wakup	1
35 - 44	1	Female	2	Canada	9	6	6	4	7	285.97	596.45	3	24.1	4.91	1	11:55:09 PM	Delayed Sleep	3	9:51:43 AM	Poor Wakeup	4
25 - 34	1	Female	2	United States	4	7	6	7	9	317.66	463.69	2	5.81	2.41	1	11:47:17 PM	Delayed Sleep	3	7:31:17 AM	Regular Wakeup	2
15 - 24	0	Female	2	United States	7	6	7	9	9	254.64	482.13	2	5.52	2.35	1	1:23:17 AM	Poor Sleep Time	4	9:25:43 AM	Poor Wakeup	4
35 - 44	1	Other		United States	9	7	6	6	6	274.87	483.55	2	0	0	0	10:46:00 PM	Regular Sleep	2	6:49:34 AM	Early Wakup	1
25 - 34	1	Male	1	United States	10	9	8	3	7	244.07	483.33	2	0.01	0.1	0	11:04:09 PM	Delayed Sleep	3	7:07:43 AM	Regular Wakeup	2
25 - 34	1	Male	1	Australia	5	7	7	4	8	162.19	346.73	1	1.16	1.08	1	12:04:17 AM	Poor Sleep Time	4	5:51:00 AM	Early Wakup	1
15 - 24	0	Female	2	United States	5	8	7	10	2	277.94	552.87	3	2.88	1.7	1	11:59:26 PM	Delayed Sleep	3	9:12:17 AM	Poor Wakeup	4
25 - 34	1	Male	1	United States	8	7	8	5	6	260.58	430.82	2	13.28	3.64	1	1:01:17 AM	Poor Sleep Time	4	8:12:17 AM	Delayed Wakeup	3
15 - 24	0	Female	2	India	3	8	4	7	8	266.25	433.05	2	0.41	0.64	1	11:14:34 PM	Delayed Sleep	3	6:28:00 AM	Early Wakup	1
15 - 24	0	Male	1	France	3	6	6	6	10	262.26	426.53	2	0.26	0.51	1	12:31:17 AM	Poor Sleep Time	4	7:38:00 AM	Regular Wakeup	2
35 - 44	1	Female	2	United States	2	7	6	6	8	317.73	443.79	2	19.52	4.42	1	10:32:43 PM	Regular Sleep	2	5:56:43 AM	Early Wakup	1
15 - 24	0	Female	2	France	7	6	8	3	5	258.28	486.32	2	1.94	1.39	1	12:19:26 AM	Poor Sleep Time	4	8:26:00 AM	Delayed Wakeup	3
25 - 34	1	Female	2	Canada	6	10	9	6	6	268.93	428.59	2	3.83	1.96	1	12:00:51 AM	Poor Sleep Time	4	7:09:34 AM	Regular Wakeup	2
15 - 24	0	Female	2	United States	2	8	6	8	8	284.44	258.36	1	4.59	2.14	1	2:03:34 AM	Poor Sleep Time	4	6:22:00 AM	Early Wakup	1
25 - 34	1	Female	2	United States	6	4	3	9	6	264.02	317.36	1	1.28	1.13	1	2:47:26 AM	Poor Sleep Time	4	8:04:43 AM	Delayed Wakeup	3
35 - 44	1	Female	2	Australia	6	6	5	8	6	270.26	460.85	2	8.46	2.91	1	12:25:51 AM	Poor Sleep Time	4	8:06:51 AM	Delayed Wakeup	3
35 - 44	1	Female	2	United States	10	9	10	6	5	252.83	464.35	2	2.35	1.53	1	11:37:51 PM	Delayed Sleep	3	7:22:17 AM	Regular Wakeup	2
		Male	1	Australia	7	5	9	3	10	254.16	469.97	2	2.35	1.53	1	10:44:51 PM	Regular Sleep	2	6:34:43 AM	Early Wakup	1
25 - 34	1			France	5	9	7	2	6	226.29	541.99	3	0.5	0.71	1	10:56:43 PM	Regular Sleep	2	7:58:51 AM	Regular Wakeup	2
15 - 24	0	Female	2	United States	5	9	7	9	10	244.77	631.23	3	0	0	0	10:10:09 PM	Regular Sleep	2	8:41:26 AM	Delayed Wakeup	3
15 - 24	0	Male	1	India	5	7	10	5	8	249.22	603.49	3	6.56	2.56	1	11:58:26 PM	Delayed Sleep	3	10:02:00 AM	Poor Wakeup	4
35 - 44	1	Female	2	Canada	3	7	8	10	10	257.37	530.17	2	19.02	4.36	1	11:51:17 PM	Delayed Sleep	3	8:41:34 AM	Delayed Wakeup	3
				India	6	8	6	8	9	220.44	447.14	2	3.18	1.78	1	10:28:34 PM	Regular Sleep	2	5:55:51 AM	Early Wakup	1
35 - 44	1	Male	1	United Kingdom	4	7	5	5	9	244.34	463.19	2	13.01	3.61	1	12:15:00 AM	Poor Sleep Time	4	7:58:09 AM	Regular Wakeup	2
25 - 34	1	Female	2	United Kingdom	10	8	5	4	10	222.77	533.45	2	14.54	3.81	1	11:06:17 PM	Delayed Sleep	3	7:59:51 AM	Regular Wakeup	2
25 - 34	1	Female	2	United States	3	10	9	10	6	231.65	462.56	2	5.15	2.27	1	12:14:51 AM	Poor Sleep Time	4	7:57:43 AM	Regular Wakeup	2
25 - 34	1	Female	2	Canada	6	8	4	4	7	230.05	573.14	3	8.34	2.89	1	10:40:17 PM	Regular Sleep	2	9:14:09 AM	Poor Wakeup	4
25 - 34	1	Male	1	India	8	6	3	7	10	188.32	393.08	1	8.34	2.89	1	1:49:26 AM	Poor Sleep Time	4	8:22:43 AM	Delayed Wakeup	3
35 - 44	1	Female	2	United Kingdom	6	8	8	2	7	233.01	455.41	2	1.08	1.04	1	11:34:17 PM	Delayed Sleep	3	7:09:51 AM	Regular Wakeup	2
15 - 24	0	Male	1	United States	6	7	9	4	7	215.61	494.62	2	10.81	3.29	1	10:39:43 PM	Regular Sleep	2	6:54:17 AM	Early Wakup	1
15 - 24	0	Male	1	United States	6	4	7	5	5	541.94	463.11	2	16.64	4.08	1	1:02:34 AM	Poor Sleep Time	4	8:45:51 AM	Delayed Wakeup	3
25 - 34	1	Female	2	Germany	7	5	4	8	10	193.83	468.16	2	3.97	1.99	1	12:15:43 AM	Poor Sleep Time	4	8:04:00 AM	Delayed Wakeup	3
25 - 34	1	Female	2	Germany	9	5	3	9	6	223.85	479.58	2	5.5	2.35	1	12:15:34 AM	Poor Sleep Time	4	8:15:17 AM	Delayed Wakeup	3
35 - 44	1	Male	1	Germany	7	7	7	8	6	242.14	429.97	2	10.51	3.24	1	11:52:34 PM	Delayed Sleep	3	7:02:34 AM	Regular Wakeup	2
25 - 34	1	Female	2	United States	5	9	5	7	8	270.76	439.43	2	2.56	1.6	1	11:56:09 PM	Delayed Sleep	3	7:15:43 AM	Regular Wakeup	2
25 - 34	1	Male	1	United Kingdom	2	5	7	7	4	201.35	541.12	3	18.79	4.33	1	12:49:34 AM	Poor Sleep Time	4	9:50:43 AM	Poor Wakeup	4
25 - 34	1	Female	2	Australia	8	9	7	3	3	199.56	445.18	2	0	0	0	10:46:26 PM	Regular Sleep	2	6:11:26 AM	Early Wakup	1
25 - 34	1	Female	2	Canada	6	9	9	9	9	187.35	526.17	2	0	0	0	10:51:34 PM	Regular Sleep	2	7:37:43 AM	Regular Wakeup	2
25 - 34	1	Female	2	United Kingdom	6	8	5	5	4	211.85	541.45	3	1.67	1.29	1	10:08:26 PM	Regular Sleep	2	7:09:51 AM	Regular Wakeup	2
15 - 24	0	Female	2	Germany	3	4	7	10	5	203.29	482.38	2	0.49	0.7	1	11:51:17 PM	Delayed Sleep	3	7:53:51 AM	Regular Wakeup	2
15 - 24	0	Male	1	India	8	6	3	7	5	191.2	439.65	2	10.06	3.17	1	11:53:17 PM	Delayed Sleep	3	8:03:34 AM	Delayed Wakeup	3
15 - 24	0	Male	1	Brazil	5	7	6	10	4	238.11	389.42	1	6.4	2.53	1	1:24:09 AM	Poor Sleep Time	4	7:53:17 AM	Regular Wakeup	2
35 - 44	1	Male	1	France	6	8	6	7	6	228.28	484.42	2	6.91	2.63	1	11:47:26 PM	Delayed Sleep	3	7:51:43 AM	Regular Wakeup	2
25 - 34	1	Female	2	United Kingdom	6	6	7	9	9	190.35	544.26	3	0	0	0	10:40:09 PM	Regular Sleep	2	7:45:00 AM	Regular Wakeup	2
35 - 44	1	Female	2	United Kingdom	4	6	5	10	6	218.49	540.13	2	8.57	2.93	1	10:55:00 PM	Regular Sleep	2	7:54:51 AM	Regular Wakeup	2
15 - 24	0	Female	2	United Kingdom	10	10	9	5	10	262.53	615.26	3	0.11	0.33	1	10:50:00 PM	Regular Sleep	2	9:05:00 AM	Poor Wakeup	4
15 - 24	0	Male	1	France	5	4	4	8	4	144.45	504.22	2	2	1.41	1	10:59:43 PM	Regular Sleep	2	7:24:17 AM	Regular Wakeup	2
35 - 44	1	Male	1	United States	3	4	8	6	5	220.05	537.9	2	29.75	5.45	1	11:09:09 PM	Delayed Sleep	3	8:07:09 AM	Delayed Wakeup	3
				Sweden	10	10	9	5	6	230.67	543.58	3	0	0	0	10:37:17 PM	Regular Sleep	2	7:40:43 AM	Regular Wakeup	2
25 - 34	1			Canada	9	8	6	8	10	225.35	543.17	3	0.09	0.3	1	10:50:43 PM	Regular Sleep	2	7:48:43 AM	Regular Wakeup	2
35 - 44	1	Female	2	United States	7	4	6	9	6	264.78	462.64	2	4.98	2.23	1	10:33:26 PM	Regular Sleep	2	6:16:00 AM	Early Wakup	1
25 - 34	1	Male	1	United Kingdom	5	5	6	8	9	213.97	563.29	3	11.32	3.36	1	10:56:43 PM	Regular Sleep	2	8:20:00 AM	Delayed Wakeup	3
15 - 24	0	Male	1	United States	8	4	7	3	5	290.26	524.71	2	1.96	1.4	1	11:57:00 PM	Delayed Sleep	3	8:42:00 AM	Delayed Wakeup	3
35 - 44	1	Female	2	France	6	8	8	2	9	197.78	508.14	2	7.06	2.66	1	11:03:09 PM	Delayed Sleep	3	7:31:17 AM	Regular Wakeup	2
15 - 24	0	Male	1	United States	6	8	5	7	10	204.76	524.43	2	0	0	0	9:35:51 PM	Early Sleep	1	6:20:17 AM	Early Wakup	1
15 - 24	0	Male	1	Brazil	4	7	6	6	6	220.29	620.3	3	0	0	0	10:29:00 PM	Regular Sleep	2	8:49:34 AM	Delayed Wakeup	3
35 - 44	1	Female	2	Australia	9	6	6	9	9	209.75	473.85	2	4.51	2.12	1	11:12:09 PM	Delayed Sleep	3	7:05:51 AM	Regular Wakeup	2
25 - 34	1	Male	1	India	5	4	6	5	6	191.3	397.59	1	5.58	2.36	1	3:13:26 AM	Poor Sleep Time	4	9:51:26 AM	Poor Wakeup	4
25 - 34	1	Male	1	United Kingdom	3	3	5	6	5	317.51	481.19	2	0.01	0.1	0	10:28:51 PM	Regular Sleep	2	6:30:00 AM	Early Wakup	1
25 - 34	1	Male	1	United States	6	3	8	4	10	193.29	540.59	3	0	0	0	8:59:00 PM	Early Sleep	1	5:59:17 AM	Early Wakup	1
25 - 34	1	Male	1	Germany	5	9	8	5	9	189.59	649.41	3	6.85	2.62	1	10:25:00 PM	Regular Sleep	2	9:14:17 AM	Poor Wakeup	4
35 - 44	1	Female	2	United States	6	4	10	3	6	191.6	500.74	2	3.87	1.97	1	11:44:00 PM	Delayed Sleep	3	8:05:09 AM	Delayed Wakeup	3
35 - 44	1	Female	2	Canada	4	4	10	8	3	318.46	582.03	3	0	0	0	9:56:26 PM	Early Sleep	1	7:38:34 AM	Regular Wakeup	2
15 - 24	0	Male	1	India	10	2	9	2	10	146.7	417.57	1	8.36	2.89	1	1:52:00 AM	Poor Sleep Time	4	8:50:00 AM	Delayed Wakeup	3
25 - 34	1	Female	2	United States	6	9	7	9	6	202.44	454.17	2	6.89	2.62	1	12:07:51 AM	Poor Sleep Time	4	7:42:09 AM	Regular Wakeup	2
15 - 24	0	Female	2	Netherlands	7	10	6	9	10	188.5	537.21	2	7.01	2.65	1	12:05:09 AM	Poor Sleep Time	4	9:01:43 AM	Poor Wakeup	4
15 - 24	0	Female	2	United States	7	10	6	10	9	161.7	629.01	3	0	0	0	10:13:51 PM	Regular Sleep	2	8:42:51 AM	Delayed Wakeup	3
35 - 44	1	Male	1	United States	4	4	6	10	8	450.31	339.6	1	5.27	2.3	1	12:27:34 AM	Poor Sleep Time	4	6:07:34 AM	Early Wakup	1
35 - 44	1	Male	1	United States	5	6	9	6	7	164.87	533.59	2	1.45	1.2	1	10:00:43 PM	Regular Sleep	2	6:54:34 AM	Early Wakup	1
15 - 24	0	Female	2	United Kingdom	4	8	9	9	7	175.63	433.86	2	4.02	2	1	12:20:26 AM	Poor Sleep Time	4	7:34:26 AM	Regular Wakeup	2
25 - 34	1	Male	1	United Kingdom	7	8	9	3	6	189.06	480.82	2	0	0	0	10:00:51 PM	Regular Sleep	2	6:01:43 AM	Early Wakup	1
25 - 34	1	Male	1	United States	5	7	6	8	8	224.21	407.81	1	2.18	1.48	1	10:36:34 PM	Regular Sleep	2	5:24:43 AM	Early Wakup	1
15 - 24	0	Male	1	United States	6	8	6	8	10	268.47	478.04	2	9.49	3.08	1	1:37:17 AM	Poor Sleep Time	4	9:35:17 AM	Poor Wakeup	4
15 - 24	0	Female	2	United States	9	7	7	6	10	189.17	549.38	3	0	0	0	9:51:17 PM	Early Sleep	1	7:00:51 AM	Regular Wakeup	2
25 - 34	1	Male	1	United Kingdom	7	8	7	5	5	163.38	484.94	2	8.6	2.93	1	11:23:00 PM	Delayed Sleep	3	7:27:43 AM	Regular Wakeup	2
25 - 34	1	Rather not say		Netherlands	7	6	6	8	9	180.07	521.49	2	9.4	3.07	1	10:47:17 PM	Regular Sleep	2	7:28:51 AM	Regular Wakeup	2
25 - 34	1	Male	1	United States	7	7	6	5	7	164.08	410.16	1	4.88	2.21	1	1:24:51 AM	Poor Sleep Time	4	8:15:00 AM	Delayed Wakeup	3
25 - 34	1	Female	2	United Kingdom	6	6	7	7	10	184.27	520.14	2	10.77	3.28	1	10:27:09 PM	Regular Sleep	2	7:07:09 AM	Regular Wakeup	2
45 - 54	1	Male	1	Canada	10	7	8	4	10	164.58	520.41	2	5.68	2.38	1	12:24:51 AM	Poor Sleep Time	4	9:05:09 AM	Poor Wakeup	4
15 - 24	0	Female	2	Germany	2	4	7	6	7	144.08	541.71	3	0	0	0	11:10:34 PM	Delayed Sleep	3	8:12:26 AM	Delayed Wakeup	3
25 - 34	1	Female	2	France	5	8	7	6	9	145.22	419.43	1	7.39	2.72	1	12:03:51 AM	Poor Sleep Time	4	7:03:26 AM	Regular Wakeup	2
15 - 24	0	Male	1	Canada	10	4	6	4	10	162.97	542.64	3	7.96	2.82	1	11:23:00 PM	Delayed Sleep	3	8:25:43 AM	Delayed Wakeup	3
45 - 54	1	Female	2	Netherlands	3	9	7	3	7	154.82	562.7	3	0	0	0	9:40:34 PM	Early Sleep	1	7:03:17 AM	Regular Wakeup	2
25 - 34	1	Female	2	United States	2	7	8	5	9	135.82	577.91	3	0.1	0.32	1	11:09:00 PM	Delayed Sleep	3	8:47:09 AM	Delayed Wakeup	3
25 - 34	1	Male	1	United States	8	8	9	2	10	169	531.48	2	3.69	1.92	1	11:54:09 PM	Delayed Sleep	3	8:45:34 AM	Delayed Wakeup	3
25 - 34	1	Male	1	Sweden	7	6	5	5	8	156.71	518.11	2	5.31	2.3	1	11:28:43 PM	Delayed Sleep	3	8:07:00 AM	Delayed Wakeup	3
25 - 34	1	Female	2	France	9	8	5	7	7	213.79	480.77	2	11.94	3.46	1	12:38:09 AM	Poor Sleep Time	4	8:39:09 AM	Delayed Wakeup	3
15 - 24	0	Male	1	India	3	8	5	7	4	198.45	436.17	2	10.88	3.3	1	11:07:26 PM	Delayed Sleep	3	6:23:17 AM	Early Wakup	1
15 - 24	0	Female	2	Canada	2	4	7	10	10	153.4	478.47	2	12.98	3.6	1	1:38:17 AM	Poor Sleep Time	4	9:37:00 AM	Poor Wakeup	4
15 - 24	0	Male	1	United Kingdom	2	8	5	6	8	155.54	698.65	3	0	0	0	9:33:43 PM	Early Sleep	1	9:12:17 AM	Poor Wakeup	4
35 - 44	1	Male	1	Canada	5	7	7	6	8	157.01	506.66	2	3.28	1.81	1	10:01:09 PM	Regular Sleep	2	6:27:34 AM	Early Wakup	1
25 - 34	1	Male	1	Netherlands	6	8	8	2	6	159.92	497.65	2	4.6	2.14	1	11:59:34 PM	Delayed Sleep	3	8:17:17 AM	Delayed Wakeup	3
35 - 44	1	Female	2	France	10	10	7	8	10	144.6	514.77	2	2.39	1.55	1	11:51:17 PM	Delayed Sleep	3	8:26:17 AM	Delayed Wakeup	3
25 - 34	1	Female	2	Netherlands	8	7	6	4	9	174.93	548.98	3	7.45	2.73	1	11:26:34 PM	Delayed Sleep	3	8:35:26 AM	Delayed Wakeup	3
45 - 54	1	Male	1	United States	4	6	7	8	6	171.72	437.36	2	5.51	2.35	1	10:00:09 PM	Regular Sleep	2	5:17:26 AM	Early Wakup	1
15 - 24	0	Female	2	Germany	5	9	8	5	9	142.48	432.39	2	1.81	1.35	1	12:22:34 AM	Poor Sleep Time	4	7:35:17 AM	Regular Wakeup	2
15 - 24	0	Female	2	United States	9	10	10	3	10	153.96	503.22	2	4.73	2.17	1	11:38:17 PM	Delayed Sleep	3	8:01:26 AM	Delayed Wakeup	3
35 - 44	1	Male	1	India	10	9	10	2	7	137.24	530.15	2	7.32	2.71	1	11:43:51 PM	Delayed Sleep	3	8:33:34 AM	Delayed Wakeup	3
15 - 24	0	Male	1	United States	6	7	9	8	6	139.07	544.54	3	0.25	0.5	1	10:47:51 PM	Regular Sleep	2	7:52:17 AM	Regular Wakeup	2
25 - 34	1	Male	1	United States	8	5	9	4	6	138.2	451.08	2	1.96	1.4	1	12:00:43 AM	Poor Sleep Time	4	7:31:43 AM	Regular Wakeup	2
25 - 34	1	Male	1	United Kingdom	10	4	6	3	3	146.51	486.33	2	3.46	1.86	1	11:46:00 PM	Delayed Sleep	3	7:52:51 AM	Regular Wakeup	2
35 - 44	1	Female	2	United Kingdom	5	8	7	7	9	143.92	375.87	1	13.82	3.72	1	1:18:09 AM	Poor Sleep Time	4	7:34:17 AM	Regular Wakeup	2
				United States	8	3	8	7	8	159.2	457.57	2	9.52	3.09	1	12:36:00 AM	Poor Sleep Time	4	8:13:43 AM	Delayed Wakeup	3
25 - 34	1	Male	1	United Kingdom	6	7	8	6	8	143.84	516.94	2	2.13	1.46	1	11:00:09 PM	Delayed Sleep	3	7:37:09 AM	Regular Wakeup	2
45 - 54	1	Male	1	United Kingdom	8	10	7	4	9	122.65	479.07	2	0	0	0	10:14:00 PM	Regular Sleep	2	6:12:51 AM	Early Wakup	1
25 - 34	1	Female	2	France	9	8	3	8	8	132.04	529.89	2	0.76	0.87	1	12:28:26 AM	Poor Sleep Time	4	9:18:34 AM	Poor Wakeup	4
35 - 44	1	Male	1	Netherlands	7	7	10	6	10	124.37	578.21	3	0.03	0.17	1	9:31:51 PM	Early Sleep	1	7:10:09 AM	Regular Wakeup	2
15 - 24	0	Male	1	United States	9	5	9	10	8	191.24	469.66	2	9.68	3.11	1	12:37:00 AM	Poor Sleep Time	4	8:26:34 AM	Delayed Wakeup	3
15 - 24	0	Female	2	United States	3	7	4	8	10	161.68	502.89	2	2.71	1.65	1	11:42:00 PM	Delayed Sleep	3	8:05:00 AM	Delayed Wakeup	3
25 - 34	1	Female	2	United Kingdom	6	10	5	10	10	151.06	563.68	3	0.38	0.62	1	10:27:34 PM	Regular Sleep	2	7:51:17 AM	Regular Wakeup	2
25 - 34	1	Female	2	Australia	6	8	8	8	6	134.94	646.69	3	2.15	1.47	1	9:59:34 PM	Early Sleep	1	8:46:00 AM	Delayed Wakeup	3
45 - 54	1	Male	1	United Kingdom	3	7	9	8	8	117.51	580.2	3	0	0	0	9:49:00 PM	Early Sleep	1	7:29:17 AM	Regular Wakeup	2
25 - 34	1	Female	2	United States	3	8	4	8	9	237.78	536.22	2	0	0	0	10:09:51 PM	Regular Sleep	2	7:05:51 AM	Regular Wakeup	2
15 - 24	0	Female	2	United States	6	8	7	8	5	130.65	508.9	2	0.26	0.51	1	11:45:17 PM	Delayed Sleep	3	8:14:34 AM	Delayed Wakeup	3
35 - 44	1	Male	1	Canada	10	7	10	6	9	223.76	507.66	2	0	0	0	10:48:17 PM	Regular Sleep	2	7:15:51 AM	Regular Wakeup	2
15 - 24	0	Other		United States	10	9	5	5	10	132.45	566.12	3	0.16	0.4	1	12:06:17 AM	Poor Sleep Time	4	9:32:17 AM	Poor Wakeup	4
15 - 24	0	Female	2	Australia	6	9	6	4	9	88.79	543.8	3	6.99	2.64	1	10:42:26 PM	Regular Sleep	2	7:46:26 AM	Regular Wakeup	2
25 - 34	1	Male	1	Australia	4	6	8	6	9	93.38	451.49	2	0.34	0.58	1	11:04:51 PM	Delayed Sleep	3	6:36:26 AM	Early Wakup	1
25 - 34	1	Male	1	Germany	4	6	7	6	6	135.98	523.32	2	9.82	3.13	1	1:20:00 AM	Poor Sleep Time	4	10:03:17 AM	Poor Wakeup	4
25 - 34	1	Female	2	Canada	6	5	9	7	8	110.36	411.07	1	0	0	0	11:57:00 PM	Delayed Sleep	3	6:48:17 AM	Early Wakup	1
35 - 44	1			Australia	8	7	10	3	8	123.95	518.85	2	0	0	0	10:46:09 PM	Regular Sleep	2	7:25:00 AM	Regular Wakeup	2
15 - 24	0	Female	2	Brazil	6	7	5	6	6	106.11	447.62	2	0.47	0.69	1	12:23:09 AM	Poor Sleep Time	4	7:50:43 AM	Regular Wakeup	2
15 - 24	0	Male	1	United States	6	7	7	8	8	106.18	559.87	3	2.9	1.7	1	12:24:34 AM	Poor Sleep Time	4	9:44:26 AM	Poor Wakeup	4
45 - 54	1	Male	1	Canada	5	6	5	6	6	104.86	444.89	2	5.42	2.33	1	12:28:09 AM	Poor Sleep Time	4	7:53:00 AM	Regular Wakeup	2
25 - 34	1	Male	1	France	3	8	6	6	9	104.45	519.27	2	0.43	0.66	1	11:11:34 PM	Delayed Sleep	3	7:50:51 AM	Regular Wakeup	2
15 - 24	0	Female	2	Australia	8	5	8	4	8	88.02	519.86	2	8.17	2.86	1	10:20:09 PM	Regular Sleep	2	6:59:34 AM	Early Wakup	1
35 - 44	1	Male	1	Netherlands	6	7	7	6	6	140.17	583.94	3	0.18	0.42	1	10:47:17 PM	Regular Sleep	2	8:31:17 AM	Delayed Wakeup	3
35 - 44	1	Male	1	United States	5	5	7	4	4	91.73	461.55	2	0	0	0	10:16:51 PM	Regular Sleep	2	5:58:43 AM	Early Wakup	1
15 - 24	0	Male	1	United States	4	7	6	3	8	171.63	533.8	2	2.48	1.57	1	11:08:26 PM	Delayed Sleep	3	8:02:26 AM	Delayed Wakeup	3
25 - 34	1	Female	2	United Kingdom	9	7	6	8	9	174.29	470.42	2	0	0	0	11:16:17 PM	Delayed Sleep	3	7:06:34 AM	Regular Wakeup	2
35 - 44	1	Female	2	France	6	9	7	4	4	88.43	514.71	2	0	0	0	11:06:09 PM	Delayed Sleep	3	7:41:09 AM	Regular Wakeup	2
35 - 44	1	Female	2	France	9	8	8	10	9	64.1	557.14	3	0	0	0	10:34:00 PM	Regular Sleep	2	7:51:09 AM	Regular Wakeup	2
25 - 34	1	Male	1	United States	6	2	8	4	4	71.65	545.09	3	0	0	0	10:59:51 PM	Regular Sleep	2	8:04:51 AM	Delayed Wakeup	3
15 - 24	0	Female	2	Germany	6	5	9	5	7	70.09	388.13	1	0	0	0	9:37:09 PM	Early Sleep	1	9:53:43 AM	Poor Wakeup	4
25 - 34	1	Male	1	India	5	5	6	10	5	377.79	344.61	1	4.91	2.22	1	2:18:09 AM	Poor Sleep Time	4	8:03:00 AM	Delayed Wakeup	3
